# Supplementary material for: MeinteR: A framework to prioritize DNA methylation aberrations based on conformational and cis-regulatory element enrichment
Source: Sci Rep. 2019 Dec 16;9:19148. doi: 10.1038/s41598-019-55453-8 (PMC6915744; doi:10.1038/s41598-019-55453-8)
Supplement: Supplementary file 2 [file 41598_2019_55453_MOESM2_ESM.xlsx]

## Sheet: TCGA-LIHC
chr	start	end	score	g.index	name	annotation	description	region	distance	subregion	insideDistance	exonnumber	nexons	UTR	strand	geneL	Geneid
chr1	160370208	160370208	0.387929	3.3	VANGL2	NM_020335 NP_065068 XM_005245357 XM_011509804 XM_011509805 XP_005245414 XP_011508106 XP_011508107	promoter	promoter	23	NA	NA	NA	9	NA	+	28237	57216
chr19	35992883	35992883	-0.337961	3.3	DMKN	NM_001035516 NM_001126056 NM_001126057 NM_001126058 NM_001126059 NM_001190347 NM_001190348 NM_001190349 NM_001308380 NM_001308383 NM_001352328 NM_001352329 NM_001352330 NM_001352331 NM_001352332 NM_033317 NP_001030593 NP_001119528 NP_001119529 NP_001119530 NP_001119531 NP_001177276 NP_001177277 NP_001177278 NP_001295309 NP_001295312 NP_001339257 NP_001339258 NP_001339259 NP_001339260 NP_001339261…	inside intron	inside	8529	inside intron	154	8	9	inside transcription region	-	10552	93099
chr2	1507694	1507694	-0.420912	3.2	TPO	NM_000547 NM_001206744 NM_001206745 NM_175719 NM_175720 NM_175721 NM_175722 NP_000538 NP_001193673 NP_001193674 NP_783650 NP_783652 NP_783653 XM_011510380 XM_024453085 XM_024453086 XM_024453087 XM_024453088 XM_024453089 XM_024453090 XM_024453091 XM_024453092 XM_024453093 XP_011508682 XP_024308853 XP_024308854 XP_024308855 XP_024308856 XP_024308857 XP_024308858 XP_024308859 XP_024308860 XP_0243088…	inside intron	inside	19326	inside intron	-9882	2	4	inside transcription region	+	58131	7173
chr8	143055526	143055526	-0.381543	3.2	MIR4472-1	NR_039682	upstream	upstream	202174	NA	NA	NA	1	NA	+	79	100616268
chr22	44705581	44705581	-0.344041	3.2	SHISAL1	NM_001099294 NP_001092764 XM_005261790 XP_005261847	inside intron	inside	3150	inside intron	3049	1	5	5' UTR	-	69174	85352
chr2	27665139	27665139	0.352407	3.1	NRBP1	NM_001321357 NM_001321358 NM_001321359 NM_001321361 NM_001321362 NM_001321363 NM_013392 NP_001308286 NP_001308287 NP_001308288 NP_001308290 NP_001308291 NP_001308292 NP_037524	downstream	downstream	6690	NA	NA	NA	11	NA	+	6675	29959
chr7	157514822	157514822	-0.342394	3.1	PTPRN2	NM_001308267 NM_001308268 NM_002847 NM_130842 NM_130843 NP_001295196 NP_001295197 NP_002838 NP_570857 NP_570858 XM_011516446 XM_011516447 XM_011516448 XM_011516449 XM_017012475 XM_017012476 XP_011514748 XP_011514749 XP_011514750 XP_011514751 XP_016867964 XP_016867965	inside intron	inside	865660	inside intron	-39192	12	22	inside transcription region	-	1048732	5799
chr17	77669222	77669222	-0.341938	3.1	MIR4739	NR_039893	downstream	downstream	11836	NA	NA	NA	1	NA	-	73	100616170
chr7	135433610	135433610	-0.337937	3.1	FAM180A	NM_205855 NP_995327 XM_006715983 XP_006716046	promoter	promoter	16	NA	NA	NA	3	NA	-	15290	389558
chr16	1214867	1214867	-0.334261	3	CACNA1H	NM_001005407 NM_021098 NP_001005407 NP_066921 XM_005255652 XM_006720963 XM_006720964 XM_006720965 XM_006720967 XM_006720968 XM_011522724 XM_011522727 XM_017023819 XM_017023820 XM_017023821 XP_005255709 XP_006721026 XP_006721027 XP_006721028 XP_006721030 XP_006721031 XP_011521026 XP_011521029 XP_016879308 XP_016879309 XP_016879310 XR_002957850	inside intron	inside	11626	inside intron	-10830	2	34	inside transcription region	+	68531	8912
chr14	65747480	65747480	-0.321514	3	MIR4708	NR_039857	downstream	downstream	54421	NA	NA	NA	1	NA	-	65	100616176
chr8	143054785	143054785	-0.373673	2.9	MIR4472-1	NR_039682	upstream	upstream	202915	NA	NA	NA	1	NA	+	79	100616268
chr5	10161884	10161884	-0.365553	2.9	FAM173B	NM_001258388 NM_001258389 NM_199133 NP_001245317 NP_001245318 NP_954584 NR_047668 NR_047669 NR_047670 XM_011513964 XP_011512266	downstream	downstream	88137	NA	NA	NA	4	NA	-	24401	134145
chr16	88236664	88236664	-0.339963	2.9	BANP	NM_001173539 NM_001173540 NM_001173541 NM_001173542 NM_001173543 NM_017869 NM_079837 NP_001167010 NP_001167011 NP_001167012 NP_001167013 NP_001167014 NP_060339 NP_524576 XM_005256008 XM_005256009 XM_011523170 XM_011523172 XM_011523174 XM_011523175 XM_011523176 XM_011523177 XM_011523178 XM_011523179 XM_011523180 XM_011523181 XM_011523182 XM_011523183 XM_011523184 XM_017023378 XM_017023379 XM_01702…	downstream	downstream	233040	NA	NA	NA	14	NA	+	107300	54971
chr16	4738568	4738568	0.573083	2.8	MGRN1	NM_001142289 NM_001142290 NM_001142291 NM_015246 NP_001135761 NP_001135762 NP_001135763 NP_056061 NR_102267 XM_005255217 XM_005255218 XM_005255219 XM_005255220 XM_005255221 XM_011522441 XM_011522442 XM_017023092 XM_017023093 XM_024450220 XP_005255274 XP_005255275 XP_005255276 XP_005255277 XP_005255278 XP_011520743 XP_011520744 XP_016878581 XP_016878582 XP_024305988 XR_001751879	inside intron	inside	63743	inside intron	228	15	15	inside transcription region	+	66150	23295
chr3	16131767	16131767	-0.376166	2.8	GALNT15	NM_001319051 NM_001319052 NM_054110 NP_001305980 NP_001305981 NP_473451 XM_005264852 XM_017005682 XM_017005683 XM_017005684 XP_005264909 XP_016861171 XP_016861172 XP_016861173	inside intron	inside	196198	inside intron	105499	5	13	5' UTR	+	335684	117248
chr2	3888390	3888390	-0.357009	2.8	LINC01304	NR_037881	downstream	downstream	133232	NA	NA	NA	3	NA	-	16377	100505964
chr16	23847325	23847325	0.35425	2.8	PRKCB	NM_002738 NM_212535 NP_002729 NP_997700	inside exon	inside	25	inside exon	0	1	17	5' UTR	+	384632	5579
chr8	106369363	106369363	-0.336762	2.8	ZFPM2	NM_012082 NP_036214 XM_011516947 XM_011516948 XP_011515249 XP_011515250	inside intron	inside	38216	inside intron	-38153	1	8	inside transcription region	+	485620	23414
chr14	37132665	37132665	0.335546	2.8	PAX9	NM_006194 NP_006185	inside exon	inside	5892	inside exon	0	3	5	inside transcription region	+	20238	5083
chr12	108751417	108751417	-0.334464	2.8	CMKLR1	NM_001142343 NM_001142344 NM_001142345 NM_004072 NP_001135815 NP_001135816 NP_001135817 NP_004063 XM_017018820 XP_016874309	upstream	upstream	18323	NA	NA	NA	3	NA	-	51273	1240
chr1	248005057	248005057	-0.322732	2.8	OR11L1	NM_001001959 NP_001001959	inside exon	inside	141	inside exon	0	1	1	inside transcription region	-	968	391189
chr14	106095491	106095491	-0.312	2.8	ELK2AP	NR_046211	downstream	downstream	43672	NA	NA	NA	4	NA	-	4705	2003
chr7	4030736	4030736	-0.308292	2.8	SDK1	NM_001079653 NM_152744 NP_001073121 NP_689957 XM_011515188 XM_011515189 XM_011515190 XM_017011837 XM_017011838 XM_017011839 XM_017011840 XM_024446683 XM_024446684 XP_011513490 XP_011513491 XP_011513492 XP_016867326 XP_016867327 XP_016867328 XP_016867329 XP_024302451 XP_024302452	inside intron	inside	689656	inside intron	-3781	14	45	inside transcription region	+	967551	221935
chr10	1597804	1597804	-0.306389	2.8	ADARB2-AS1	NM_001098830 NR_033387 NR_152792	inside intron	inside	28979	inside intron	1001	2	2	inside transcription region	+	30354	642394
chr14	97924317	97924317	-0.305284	2.8	LINC02291	NR_033943	downstream	downstream	228678	NA	NA	NA	4	NA	-	54011	100129345
chr19	42546662	42546662	-0.30383	2.8	GRIK5	NM_001301030 NM_002088 NP_001287959 NP_002079 XM_005258821 XM_011526862 XM_011526863 XM_011526865 XM_011526867 XM_011526868 XM_011526869 XM_011526870 XM_011526871 XM_017026713 XP_005258878 XP_011525164 XP_011525165 XP_011525167 XP_011525169 XP_011525170 XP_011525171 XP_011525172 XP_011525173 XP_016882202 XR_935810	inside intron	inside	23295	inside intron	41	12	15	inside transcription region	-	44504	2901
chr5	1938296	1938296	-0.442456	2.7	IRX4	NM_001278632 NM_001278633 NM_001278634 NM_001278635 NM_016358 NP_001265561 NP_001265562 NP_001265563 NP_001265564 NP_057442	upstream	upstream	51003	NA	NA	NA	6	NA	-	9752	50805
chr5	127981594	127981594	-0.429337	2.7	FBN2	NM_001999 NP_001990 XM_017009228 XP_016864717	upstream	upstream	107678	NA	NA	NA	8	NA	-	96224	2201
chr4	167020896	167020896	-0.402967	2.7	TLL1	NM_001204760 NM_012464 NP_001191689 NP_036596 XM_011532214 XM_017008570 XM_024454194 XM_024454195 XP_011530516 XP_016864059 XP_024309962 XP_024309963	inside intron	inside	226486	inside intron	-216	20	21	inside transcription region	+	231199	7092
chr7	158122151	158122151	-0.371843	2.7	PTPRN2	NM_001308267 NM_001308268 NM_002847 NM_130842 NM_130843 NP_001295196 NP_001295197 NP_002838 NP_570857 NP_570858 XM_011516446 XM_011516447 XM_011516448 XM_011516449 XM_017012475 XM_017012476 XP_011514748 XP_011514749 XP_011514750 XP_011514751 XP_016867964 XP_016867965	inside intron	inside	258331	inside intron	-124185	3	22	inside transcription region	-	1048732	5799
chrX	134847724	134847724	-0.357646	2.7	CT45A1	NM_001017417 NP_001017417 XM_005278141 XM_011531352 XP_005278198 XP_011529654	inside intron	inside	539	inside intron	-300	1	5	5' UTR	+	9803	541466
chr3	39234137	39234137	-0.350347	2.7	XIRP1	NM_001198621 NM_001351377 NM_194293 NP_001185550 NP_001338306 NP_919269 XM_005264909 XP_005264966	promoter	promoter	52	NA	NA	NA	2	NA	-	9378	165904
chr10	1749494	1749494	-0.337552	2.7	ADARB2	NM_018702 NP_061172	inside intron	inside	30176	inside intron	29750	1	10	inside transcription region	-	556417	105
chr7	157811864	157811864	-0.336767	2.7	PTPRN2	NM_001308267 NM_001308268 NM_002847 NM_130842 NM_130843 NP_001295196 NP_001295197 NP_002838 NP_570857 NP_570858 XM_011516446 XM_011516447 XM_011516448 XM_011516449 XM_017012475 XM_017012476 XP_011514748 XP_011514749 XP_011514750 XP_011514751 XP_016867964 XP_016867965	inside intron	inside	568618	inside intron	62125	10	22	inside transcription region	-	1048732	5799
chr7	143771673	143771673	-0.334149	2.7	OR2A25	NM_001004488 NP_001004488	inside exon	inside	360	inside exon	0	1	1	inside transcription region	+	932	392138
chr5	2279386	2279386	-0.333665	2.7	IRX4	NM_001278632 NM_001278633 NM_001278634 NM_001278635 NM_016358 NP_001265561 NP_001265562 NP_001265563 NP_001265564 NP_057442	upstream	upstream	392093	NA	NA	NA	6	NA	-	9752	50805
chr4	4143170	4143170	-0.323608	2.7	OTOP1	NM_177998 NP_819056	downstream	downstream	85451	NA	NA	NA	6	NA	-	38091	133060
chr10	10518253	10518253	-0.320563	2.7	SFTA1P	NR_027082	downstream	downstream	318624	NA	NA	NA	4	NA	-	10475	207107
chr20	56781117	56781117	-0.320349	2.7	PPP4R1L	NM_018498 NR_003505	downstream	downstream	40191	NA	NA	NA	10	NA	-	15120	55370
chr7	157620445	157620445	-0.319816	2.7	PTPRN2	NM_001308267 NM_001308268 NM_002847 NM_130842 NM_130843 NP_001295196 NP_001295197 NP_002838 NP_570857 NP_570858 XM_011516446 XM_011516447 XM_011516448 XM_011516449 XM_017012475 XM_017012476 XP_011514748 XP_011514749 XP_011514750 XP_011514751 XP_016867964 XP_016867965	inside intron	inside	760037	inside intron	70919	11	22	inside transcription region	-	1048732	5799
chr13	106751175	106751175	-0.314894	2.7	LINC00460	NR_034119	upstream	upstream	277736	NA	NA	NA	3	NA	+	1231	728192
chr3	173467741	173467741	-0.313437	2.7	NLGN1	NM_014932 NP_055747 XM_005247234 XM_005247235 XM_005247236 XM_005247237 XM_006713540 XM_011512551 XM_011512552 XM_011512553 XM_011512554 XM_017005888 XM_017005889 XM_017005890 XM_017005891 XM_017005892 XM_017005893 XM_017005894 XM_017005895 XM_017005896 XM_017005897 XM_017005898 XM_017005899 XM_017005900 XM_017005901 XM_017005902 XM_017005903 XM_017005904 XP_005247291 XP_005247292 XP_005247293 XP…	inside intron	inside	145672	inside intron	50341	3	7	inside transcription region	+	679047	22871
chr7	102087746	102087746	-0.307218	2.7	ORAI2	NM_001126340 NM_001271818 NM_001271819 NM_032831 NP_001119812 NP_001258747 NP_001258748 NP_116220	inside exon	inside	13769	inside exon	0	4	4	3'UTR	+	23291	80228
chr17	77174290	77174290	-0.439441	2.6	RBFOX3	NM_001025448 NM_001039904 NM_001082575 NM_001350451 NM_001350453 NP_001076044 NP_001337380 NP_001337382 XM_011524359 XM_011524360 XM_011524362 XM_011524365 XM_011524366 XM_011524367 XM_017024208 XM_017024209 XM_017024210 XM_017024211 XM_024450592 XM_024450593 XM_024450594 XM_024450595 XM_024450596 XM_024450597 XM_024450598 XM_024450599 XM_024450600 XM_024450601 XM_024450602 XM_024450603 XP_011522…	inside intron	inside	304390	inside intron	57557	3	13	5' UTR	-	388341	146713
chr2	2189201	2189201	-0.423715	2.6	MYT1L	NM_001303052 NM_001329844 NM_001329845 NM_001329846 NM_001329847 NM_001329848 NM_001329849 NM_001329851 NM_001329852 NM_015025 NP_001289981 NP_001316773 NP_001316774 NP_001316775 NP_001316776 NP_001316777 NP_001316778 NP_001316780 NP_001316781 NP_055840 XM_011510318 XM_011510319 XM_011510320 XM_011510321 XM_011510322 XM_011510323 XM_011510324 XM_011510325 XM_011510326 XM_011510327 XM_011510328 XM…	inside intron	inside	145844	inside intron	-12440	3	25	5' UTR	-	542160	23040
chr19	15694846	15694846	-0.419779	2.6	CYP4F8	NM_007253 NP_009184 XM_024451340 XM_024451341 XP_024307108 XP_024307109	upstream	upstream	31183	NA	NA	NA	9	NA	+	14418	11283
chr13	71497077	71497077	-0.394875	2.6	LINC00348	NR_047699	upstream	upstream	92196	NA	NA	NA	4	NA	+	153276	100885781
chr17	48636646	48636646	0.391351	2.6	CACNA1G-AS1	NR_038439	inside intron	inside	2823	inside intron	-1826	2	2	inside transcription region	-	5901	253962
chr8	13295112	13295112	-0.38714	2.6	DLC1	NM_001164271 NM_001316668 NM_001348081 NM_001348082 NM_001348083 NM_001348084 NM_006094 NM_024767 NM_182643 NP_001157743 NP_001303597 NP_001335010 NP_001335011 NP_001335012 NP_001335013 NP_006085 NP_079043 NP_872584 XM_005273374 XP_005273431	inside intron	inside	77317	inside intron	-35983	3	5	inside transcription region	-	210313	10395
chr5	2180418	2180418	-0.381429	2.6	IRX4	NM_001278632 NM_001278633 NM_001278634 NM_001278635 NM_016358 NP_001265561 NP_001265562 NP_001265563 NP_001265564 NP_057442	upstream	upstream	293125	NA	NA	NA	6	NA	-	9752	50805
chr14	78709782	78709782	-0.358826	2.6	NRXN3	NM_001105250 NM_001272020 NM_001330195 NM_004796 NM_138970 NP_001098720 NP_001258949 NP_001317124 NP_004787 NP_620426 NR_073546 NR_073547 XM_005268218 XM_006720322 XM_011537363 XM_011537364 XM_011537365 XM_011537366 XM_011537367 XM_011537368 XM_011537369 XM_011537370 XM_011537371 XM_011537372 XM_011537373 XM_017021790 XM_017021791 XM_017021792 XM_017021793 XM_017021794 XM_017021796 XM_017021797 X…	inside exon	inside	73066	inside exon	0	2	21	inside transcription region	+	1697917	9369
chr6	166354095	166354095	-0.329846	2.6	LINC00473	NR_026860 NR_026861	inside exon	inside	47432	inside exon	0	2	2	inside transcription region	-	48579	90632
chr7	131720532	131720532	-0.325603	2.6	PLXNA4	NM_001105543 NM_020911 NM_181775 NP_001099013 NP_065962 NP_861440 XM_005250686 XM_006716171 XM_011516676 XM_017012779 XP_005250743 XP_006716234 XP_011514978 XP_016868268 XR_927546	downstream	downstream	540791	NA	NA	NA	32	NA	-	453232	91584
chr2	14782249	14782249	-0.323602	2.6	FAM84A	NM_001291410 NM_145175 NP_660158 NR_144632 XM_024452732 XP_024308500	downstream	downstream	9439	NA	NA	NA	2	NA	+	7358	151354
chr11	56381124	56381124	-0.323399	2.6	OR8U8	NM_001013356 NP_001013374	inside intron	inside	238024	inside intron	127383	2	2	3'UTR	+	365460	504189
chr11	119994877	119994877	-0.320226	2.6	TRIM29	NM_001330382 NM_012101 NM_058193 NP_001317311 NP_036233 XM_005271490 XM_011542733 XM_017017453 XP_005271547 XP_011541035 XP_016872942	inside intron	inside	13986	inside intron	-1113	5	10	inside transcription region	-	26869	23650
chr5	152352697	152352697	-0.315551	2.6	GRIA1	NM_000827 NM_001114183 NM_001258019 NM_001258020 NM_001258021 NM_001258022 NM_001258023 NP_000818 NP_001107655 NP_001244948 NP_001244949 NP_001244950 NP_001244951 NP_001244952 NR_047578 XM_017009392 XM_017009393 XP_016864881 XP_016864882	upstream	upstream	516478	NA	NA	NA	11	NA	+	216557	2890
chr12	10270398	10270398	-0.314027	2.6	CLEC7A	NM_022570 NM_197947 NM_197948 NM_197949 NM_197950 NM_197951 NM_197952 NM_197953 NM_197954 NP_072092 NP_922938 NP_922939 NP_922940 NP_922941 NP_922945 NR_125336 XM_006719135 XM_017019822 XM_017019823 XM_024449132 XM_024449133 XP_006719198 XP_016875311 XP_016875312 XP_024304900 XP_024304901	inside exon	inside	12470	inside exon	0	4	4	3'UTR	-	13492	64581
chr7	42760642	42760642	-0.313479	2.6	C7orf25	NM_001099858 NM_024054 NP_001093328 NP_076959 XM_005249844 XM_017012596 XM_017012597 XP_005249901 XP_016868085 XP_016868086	downstream	downstream	211163	NA	NA	NA	7	NA	-	22933	79020
chr12	130661452	130661452	-0.306167	2.6	FZD10	NM_007197 NP_009128	downstream	downstream	14448	NA	NA	NA	1	NA	+	3281	11211
chr11	128812992	128812992	-0.304924	2.6	TP53AIP1	NM_001195194 NM_001195195 NM_001251964 NM_022112 NP_001182123 NP_001182124 NP_001238893 NP_071395 XM_017018113 XM_017018114 XM_017018115 XM_017018116 XM_017018117 XP_016873602 XP_016873603 XP_016873604 XP_016873605 XP_016873606	inside exon	inside	302	inside exon	0	1	3	inside transcription region	-	6861	63970
chr17	54305680	54305680	-0.301979	2.6	ANKFN1	NM_153228 NP_694960 XM_006721728 XM_011524428 XM_011524429 XM_011524430 XM_011524431 XM_011524433 XM_011524434 XM_017024263 XM_017024264 XM_017024265 XM_017024266 XM_017024267 XM_017024268 XM_017024269 XM_017024270 XP_006721791 XP_011522730 XP_011522731 XP_011522732 XP_011522733 XP_011522735 XP_011522736 XP_016879752 XP_016879753 XP_016879754 XP_016879755 XP_016879756 XP_016879757 XP_016879758 XP…	inside intron	inside	74844	inside intron	-361	2	17	inside transcription region	+	329171	162282
chr4	26492378	26492378	-0.301763	2.6	CCKAR	NM_000730 NP_000721	promoter	promoter	336	NA	NA	NA	5	NA	-	9024	886
chr1	33219593	33219593	0.301198	2.6	KIAA1522	NM_001198972 NM_001198973 NM_020888 NP_001185901 NP_001185902 NP_065939 XM_006710791 XM_017001916 XM_017001917 XP_006710854 XP_016857405 XP_016857406	inside intron	inside	12081	inside intron	-11802	1	7	inside transcription region	+	33059	57648
chr7	158281138	158281138	-0.301151	2.6	PTPRN2	NM_001308267 NM_001308268 NM_002847 NM_130842 NM_130843 NP_001295196 NP_001295197 NP_002838 NP_570857 NP_570858 XM_011516446 XM_011516447 XM_011516448 XM_011516449 XM_017012475 XM_017012476 XP_011514748 XP_011514749 XP_011514750 XP_011514751 XP_016867964 XP_016867965	inside intron	inside	99344	inside intron	1288	2	22	inside transcription region	-	1048732	5799

## Sheet: GEO54503
chr	start	end	score	g.index	name	annotation	description	region	distance	subregion	insideDistance	exonnumber	nexons	UTR	strand	geneL	Geneid
chr22	40390957	40390958	0.31907	3.4	FAM83F	NM_138435 NP_612444	inside exon	inside	4	inside exon	0	1	5	5' UTR	+	35090	113828
chr1	160370208	160370209	0.443972	3.3	VANGL2	NM_020335 NP_065068 XM_005245357 XM_011509804 XM_011509805 XP_005245414 XP_011508106 XP_011508107	promoter	promoter	22	NA	NA	NA	9	NA	+	28237	57216
chr19	18548964	18548965	0.300609	3.3	ISYNA1	NM_001170938 NM_001170939 NM_001253389 NM_016368 NP_001164409 NP_001240318 NP_057452 NR_045573 NR_045574 XM_011528059 XM_024451536 XM_024451537 XM_024451538 XP_011526361 XP_024307304 XP_024307305 XP_024307306	inside exon	inside	146	inside exon	0	1	10	5' UTR	-	3913	51477
chr2	1507694	1507695	-0.403432	3.3	TPO	NM_000547 NM_001206744 NM_001206745 NM_175719 NM_175720 NM_175721 NM_175722 NP_000538 NP_001193673 NP_001193674 NP_783650 NP_783652 NP_783653 XM_011510380 XM_024453085 XM_024453086 XM_024453087 XM_024453088 XM_024453089 XM_024453090 XM_024453091 XM_024453092 XM_024453093 XP_011508682 XP_024308853 XP_024308854 XP_024308855 XP_024308856 XP_024308857 XP_024308858 XP_024308859 XP_024308860 XP_0243088…	inside intron	inside	19326	inside intron	-9882	2	4	inside transcription region	+	58131	7173
chr8	143055526	143055527	-0.398616	3.2	MIR4472-1	NR_039682	upstream	upstream	202173	NA	NA	NA	1	NA	+	79	100616268
chr16	23847325	23847326	0.310155	3.1	PRKCB	NM_002738 NM_212535 NP_002729 NP_997700	inside exon	inside	25	inside exon	0	1	17	5' UTR	+	384632	5579
chr17	77669222	77669223	-0.311279	3.1	MIR4739	NR_039893	downstream	downstream	11835	NA	NA	NA	1	NA	-	73	100616170
chr5	112073538	112073539	0.316601	3.1	APC	NM_000038 NM_001127510 NM_001127511 NM_001354895 NM_001354896 NM_001354897 NM_001354898 NM_001354899 NM_001354900 NM_001354901 NM_001354902 NM_001354903 NM_001354904 NM_001354905 NM_001354906 NP_000029 NP_001120982 NP_001120983 NP_001341824 NP_001341825 NP_001341826 NP_001341827 NP_001341828 NP_001341829 NP_001341830 NP_001341831 NP_001341832 NP_001341833 NP_001341834 NP_001341835	inside intron	inside	30336	inside intron	28483	2	14	inside transcription region	+	138734	324
chr8	143208025	143208026	-0.302414	3	MIR4472-1	NR_039682	upstream	upstream	49674	NA	NA	NA	1	NA	+	79	100616268
chr1	248005057	248005058	-0.302358	2.9	OR11L1	NM_001001959 NP_001001959	inside exon	inside	140	inside exon	0	1	1	inside transcription region	-	968	391189
chr10	133508442	133508443	-0.319527	2.9	LINC01164	NM_001001677 NR_038365	downstream	downstream	114092	NA	NA	NA	5	NA	-	17801	399827
chr10	134599809	134599810	0.303791	2.9	NKX6-2	NM_177400 NP_796374 XM_017016789 XP_016872278	promoter	promoter	272	NA	NA	NA	3	NA	-	1217	84504
chr10	1597804	1597805	-0.300234	2.9	ADARB2-AS1	NM_001098830 NR_033387 NR_152792	inside intron	inside	28979	inside intron	1000	2	2	inside transcription region	+	30354	642394
chr16	4738568	4738569	0.314526	2.9	MGRN1	NM_001142289 NM_001142290 NM_001142291 NM_015246 NP_001135761 NP_001135762 NP_001135763 NP_056061 NR_102267 XM_005255217 XM_005255218 XM_005255219 XM_005255220 XM_005255221 XM_011522441 XM_011522442 XM_017023092 XM_017023093 XM_024450220 XP_005255274 XP_005255275 XP_005255276 XP_005255277 XP_005255278 XP_011520743 XP_011520744 XP_016878581 XP_016878582 XP_024305988 XR_001751879	inside intron	inside	63743	inside intron	227	15	15	inside transcription region	+	66150	23295
chr2	3888390	3888391	-0.320659	2.9	LINC01304	NR_037881	downstream	downstream	133231	NA	NA	NA	3	NA	-	16377	100505964
chr5	178422128	178422129	0.303859	2.9	GRM6	NM_000843 NP_000834	promoter	promoter	4	NA	NA	NA	10	NA	-	16794	2916
chr7	4030736	4030737	-0.320224	2.9	SDK1	NM_001079653 NM_152744 NP_001073121 NP_689957 XM_011515188 XM_011515189 XM_011515190 XM_017011837 XM_017011838 XM_017011839 XM_017011840 XM_024446683 XM_024446684 XP_011513490 XP_011513491 XP_011513492 XP_016867326 XP_016867327 XP_016867328 XP_016867329 XP_024302451 XP_024302452	inside intron	inside	689656	inside intron	-3781	14	45	inside transcription region	+	967551	221935
chr8	143054785	143054786	-0.375548	2.9	MIR4472-1	NR_039682	upstream	upstream	202914	NA	NA	NA	1	NA	+	79	100616268
chr10	1749494	1749495	-0.333944	2.8	ADARB2	NM_018702 NP_061172	inside intron	inside	30175	inside intron	29749	1	10	inside transcription region	-	556417	105
chr12	108751417	108751418	-0.330826	2.8	CMKLR1	NM_001142343 NM_001142344 NM_001142345 NM_004072 NP_001135815 NP_001135816 NP_001135817 NP_004063 XM_017018820 XP_016874309	upstream	upstream	18323	NA	NA	NA	3	NA	-	51273	1240
chr14	97924317	97924318	-0.374661	2.8	LINC02291	NR_033943	downstream	downstream	228677	NA	NA	NA	4	NA	-	54011	100129345
chr4	167020896	167020897	-0.314392	2.8	TLL1	NM_001204760 NM_012464 NP_001191689 NP_036596 XM_011532214 XM_017008570 XM_024454194 XM_024454195 XP_011530516 XP_016864059 XP_024309962 XP_024309963	inside intron	inside	226486	inside intron	-216	20	21	inside transcription region	+	231199	7092
chr5	1938296	1938297	-0.375681	2.8	IRX4	NM_001278632 NM_001278633 NM_001278634 NM_001278635 NM_016358 NP_001265561 NP_001265562 NP_001265563 NP_001265564 NP_057442	upstream	upstream	51003	NA	NA	NA	6	NA	-	9752	50805
chr5	2180418	2180419	-0.397901	2.8	IRX4	NM_001278632 NM_001278633 NM_001278634 NM_001278635 NM_016358 NP_001265561 NP_001265562 NP_001265563 NP_001265564 NP_057442	upstream	upstream	293125	NA	NA	NA	6	NA	-	9752	50805
chr7	157620445	157620446	-0.3139	2.8	PTPRN2	NM_001308267 NM_001308268 NM_002847 NM_130842 NM_130843 NP_001295196 NP_001295197 NP_002838 NP_570857 NP_570858 XM_011516446 XM_011516447 XM_011516448 XM_011516449 XM_017012475 XM_017012476 XP_011514748 XP_011514749 XP_011514750 XP_011514751 XP_016867964 XP_016867965	inside intron	inside	760036	inside intron	70918	11	22	inside transcription region	-	1048732	5799
chr7	158122151	158122152	-0.342888	2.8	PTPRN2	NM_001308267 NM_001308268 NM_002847 NM_130842 NM_130843 NP_001295196 NP_001295197 NP_002838 NP_570857 NP_570858 XM_011516446 XM_011516447 XM_011516448 XM_011516449 XM_017012475 XM_017012476 XP_011514748 XP_011514749 XP_011514750 XP_011514751 XP_016867964 XP_016867965	inside intron	inside	258330	inside intron	-124185	3	22	inside transcription region	-	1048732	5799
chr1	33219593	33219594	0.398978	2.7	KIAA1522	NM_001198972 NM_001198973 NM_020888 NP_001185901 NP_001185902 NP_065939 XM_006710791 XM_017001916 XM_017001917 XP_006710854 XP_016857405 XP_016857406	inside intron	inside	12081	inside intron	-11802	1	7	inside transcription region	+	33059	57648
chr17	48636646	48636647	0.34226	2.7	CACNA1G-AS1	NR_038439	inside intron	inside	2822	inside intron	-1826	2	2	inside transcription region	-	5901	253962
chr17	77174290	77174291	-0.447251	2.7	RBFOX3	NM_001025448 NM_001039904 NM_001082575 NM_001350451 NM_001350453 NP_001076044 NP_001337380 NP_001337382 XM_011524359 XM_011524360 XM_011524362 XM_011524365 XM_011524366 XM_011524367 XM_017024208 XM_017024209 XM_017024210 XM_017024211 XM_024450592 XM_024450593 XM_024450594 XM_024450595 XM_024450596 XM_024450597 XM_024450598 XM_024450599 XM_024450600 XM_024450601 XM_024450602 XM_024450603 XP_011522…	inside intron	inside	304389	inside intron	57556	3	13	5' UTR	-	388341	146713
chr2	1358730	1358731	-0.476807	2.7	SNTG2	NM_018968 NP_061841 XM_011510366 XM_017004361 XM_017004362 XM_017004363 XM_017004364 XM_017004365 XM_017004366 XM_017004367 XM_017004368 XM_017004369 XM_017004370 XM_017004371 XM_017004372 XM_017004373 XM_017004374 XM_024452970 XP_011508668 XP_016859850 XP_016859851 XP_016859852 XP_016859853 XP_016859854 XP_016859855 XP_016859856 XP_016859857 XP_016859858 XP_016859859 XP_016859860 XP_016859861 XP…	inside intron	inside	412176	inside intron	12383	11	11	inside transcription region	+	424830	54221
chr2	164966826	164966827	-0.310026	2.7	FIGN	NM_001321825 NM_018086 NP_001308754 NP_060556 XM_011511389 XM_017004419 XP_011509691 XP_016859908	upstream	upstream	374313	NA	NA	NA	3	NA	-	128395	55137
chr2	2189201	2189202	-0.33067	2.7	MYT1L	NM_001303052 NM_001329844 NM_001329845 NM_001329846 NM_001329847 NM_001329848 NM_001329849 NM_001329851 NM_001329852 NM_015025 NP_001289981 NP_001316773 NP_001316774 NP_001316775 NP_001316776 NP_001316777 NP_001316778 NP_001316780 NP_001316781 NP_055840 XM_011510318 XM_011510319 XM_011510320 XM_011510321 XM_011510322 XM_011510323 XM_011510324 XM_011510325 XM_011510326 XM_011510327 XM_011510328 XM…	inside intron	inside	145843	inside intron	-12440	3	25	5' UTR	-	542160	23040
chr2	6082098	6082099	-0.333748	2.7	LINC01105	NR_026832	inside intron	inside	9279	inside intron	-9044	1	2	inside transcription region	+	47531	150622
chr5	176292569	176292570	-0.346046	2.7	UNC5A	NM_133369 NP_588610 XM_006714927 XM_006714928 XM_011534686 XM_011534687 XP_006714990 XP_006714991 XP_011532988 XP_011532989	inside exon	inside	2944	inside exon	0	3	9	inside transcription region	+	11942	90249
chr5	2279386	2279387	-0.335998	2.7	IRX4	NM_001278632 NM_001278633 NM_001278634 NM_001278635 NM_016358 NP_001265561 NP_001265562 NP_001265563 NP_001265564 NP_057442	upstream	upstream	392093	NA	NA	NA	6	NA	-	9752	50805
chr6	166354095	166354096	-0.360235	2.7	LINC00473	NR_026860 NR_026861	inside exon	inside	47431	inside exon	0	2	2	inside transcription region	-	48579	90632
chr7	120969079	120969080	0.302735	2.7	WNT16	NM_016087 NM_057168 NP_057171 NP_476509	inside intron	inside	3658	inside intron	540	2	4	inside transcription region	+	15737	51384
chr7	131720532	131720533	-0.347949	2.7	PLXNA4	NM_001105543 NM_020911 NM_181775 NP_001099013 NP_065962 NP_861440 XM_005250686 XM_006716171 XM_011516676 XM_017012779 XP_005250743 XP_006716234 XP_011514978 XP_016868268 XR_927546	downstream	downstream	540790	NA	NA	NA	32	NA	-	453232	91584
chr1	245753539	245753540	-0.336859	2.6	KIF26B	NM_018012 NP_060482 XM_017030182 XM_017030183 XP_016885671 XP_016885672	inside intron	inside	79235	inside intron	12338	3	9	inside transcription region	+	177805	55083
chr1	5768486	5768487	-0.326026	2.6	NA	NA	downstream	downstream	144355	NA	NA	NA	1	NA	+	72	100616489
chr11	3246380	3246381	-0.342255	2.6	MRGPRG-AS1	NM_173590 NR_027138	downstream	downstream	6818	NA	NA	NA	2	NA	+	4799	283303
chr12	132910685	132910686	-0.352775	2.6	GALNT9	NM_001122636 NM_021808 NP_001116108 NP_068580	upstream	upstream	4780	NA	NA	NA	6	NA	-	81912	50614
chr14	104623477	104623478	-0.336148	2.6	KIF26A	NM_015656 NP_056471 XM_011536641 XP_011534943	inside intron	inside	18417	inside intron	613	4	15	inside transcription region	+	42175	26153
chr14	78709782	78709783	-0.367236	2.6	NRXN3	NM_001105250 NM_001272020 NM_001330195 NM_004796 NM_138970 NP_001098720 NP_001258949 NP_001317124 NP_004787 NP_620426 NR_073546 NR_073547 XM_005268218 XM_006720322 XM_011537363 XM_011537364 XM_011537365 XM_011537366 XM_011537367 XM_011537368 XM_011537369 XM_011537370 XM_011537371 XM_011537372 XM_011537373 XM_017021790 XM_017021791 XM_017021792 XM_017021793 XM_017021794 XM_017021796 XM_017021797 X…	inside exon	inside	73066	inside exon	0	2	21	inside transcription region	+	1697917	9369
chr15	72612221	72612222	0.417096	2.6	CELF6	NM_001172684 NM_001172685 NM_052840 NP_001166155 NP_001166156 NP_443072	inside exon	inside	56298	inside exon	0	6	16	inside transcription region	-	91452	60677
chr2	200335558	200335559	0.380487	2.6	SATB2	NM_001172509 NM_001172517 NM_015265 NP_001165980 NP_001165988 NP_056080 NR_134967 XM_005246396 XM_011510840 XM_017003656 XM_024452767 XM_024452768 XP_005246453 XP_011509142 XP_016859145 XP_024308535 XP_024308536	inside intron	inside	430	inside intron	177	1	12	5' UTR	-	201766	23314
chr20	62031739	62031740	-0.339761	2.6	KCNQ2	NM_004518 NM_172106 NM_172107 NM_172108 NM_172109 NP_004509 NP_742104 NP_742105 NP_742106 NP_742107 XM_011528810 XM_011528811 XM_017027841 XM_017027842 XM_017027843 XM_017027844 XM_017027845 XP_011527112 XP_011527113 XP_016883330 XP_016883331 XP_016883332 XP_016883333 XP_016883334	downstream	downstream	72253	NA	NA	NA	15	NA	-	66451	3785
chr5	1864520	1864521	-0.300896	2.6	IRX4	NM_001278632 NM_001278633 NM_001278634 NM_001278635 NM_016358 NP_001265561 NP_001265562 NP_001265563 NP_001265564 NP_057442	downstream	downstream	22772	NA	NA	NA	6	NA	-	9752	50805
chr7	27205230	27205231	0.325604	2.6	HOXA10-HOXA9	NR_037940	inside intron	inside	14649	inside intron	-643	2	3	inside transcription region	-	17823	100534589
chr7	44143993	44143994	0.355238	2.6	AEBP1	NM_001129 NP_001120 XM_011515162 XP_011513464	inside exon	inside	33	inside exon	0	1	21	5' UTR	+	10204	165
chr8	139750054	139750055	-0.337585	2.6	COL22A1	NM_152888 NP_690848 XM_011516883 XM_011516884 XM_011516885 XM_011516886 XM_011516887 XM_011516888 XM_011516889 XM_017013150 XM_017013151 XM_017013152 XP_011515185 XP_011515186 XP_011515187 XP_011515188 XP_011515189 XP_011515190 XP_011515191 XP_016868639 XP_016868640 XP_016868641 XR_001745487	inside intron	inside	176181	inside intron	-233	23	65	inside transcription region	-	325758	169044
