# Supplementary material for: MeinteR: A framework to prioritize DNA methylation aberrations based on conformational and cis-regulatory element enrichment
Source: Sci Rep. 2019 Dec 16;9:19148. doi: 10.1038/s41598-019-55453-8 (PMC6915744; doi:10.1038/s41598-019-55453-8)
Supplement: Supplementary file 3 [file 41598_2019_55453_MOESM3_ESM.xlsx]

## Sheet: epiHCC1
chr	start	end	score	g.index	name	annotation	description	region	distance	subregion	insideDistance	exonnumber	nexons	UTR	strand	geneL	Geneid
chr1	27189985	27189986	0.508892	2.5	SFN	NM_006142 NP_006133	inside exon	inside	352	inside exon	0	1	1	inside transcription region	+	1314	2810
chr6	160541976	160541977	0.604256	2.5	SLC22A1	NM_003057 NM_153187 NP_003048 NP_694857 XM_005267102 XM_005267103 XM_005267104 XM_005267105 XM_006715552 XM_011536074 XP_005267159 XP_005267160 XP_005267161 XP_005267162 XP_006715615 XP_011534376	promoter	promoter	886	NA	NA	NA	10	NA	+	36887	6580
chr11	94822598	94822599	0.840619	2.4	ENDOD1	NM_015036 NP_055851	promoter	promoter	375	NA	NA	NA	2	NA	+	42841	23052
chr14	100789737	100789738	0.76643	2.4	SLC25A47	NM_001350877 NM_207117 NP_001337806 NP_997000	inside exon	inside	58	inside exon	0	1	6	5' UTR	+	7036	283600
chr2	235406275	235406276	0.0904618	2.3	ARL4C	NM_001282431 NM_005737 NP_001269360 NP_005728	promoter	promoter	582	NA	NA	NA	1	NA	-	4007	10123
chr11	67351271	67351272	0.291982	2.2	GSTP1	NM_000852 NP_000843	inside exon	inside	205	inside exon	0	1	7	5' UTR	+	3058	2950
chr2	238768032	238768033	0.217537	2.2	RAMP1	NM_001308353 NM_005855 NP_001295282 NP_005846 XM_017003152 XM_017003153 XM_017003154 XM_017003155 XM_017003156 XP_016858641 XP_016858642 XP_016858643 XP_016858644 XP_016858645	promoter	promoter	154	NA	NA	NA	3	NA	+	52568	10267
chr2	235406291	235406292	0.171318	2.1	ARL4C	NM_001282431 NM_005737 NP_001269360 NP_005728	promoter	promoter	598	NA	NA	NA	1	NA	-	4007	10123
chr9	139872395	139872396	0.36235	2	PTGDS	NM_000954 NP_000945	inside intron	inside	1394	inside intron	-250	1	7	inside transcription region	+	5193	5730
chr11	116662800	116662801	0.718686	1.7	APOA5	NM_001166598 NM_052968 NP_001160070 NP_443200	inside intron	inside	335	inside intron	294	1	2	5' UTR	-	2416	116519
chr6	159240814	159240815	0.852672	1.7	EZR-AS1	NR_102425	inside intron	inside	1803	inside intron	688	2	3	inside transcription region	+	4261	101409257
chr1	201857591	201857592	0.120273	1.6	SHISA4	NM_198149 NP_937792 NR_030775 XM_017000419 XP_016855908	promoter	promoter	205	NA	NA	NA	5	NA	+	3918	149345
chr1	27189440	27189441	0.571556	1.6	SFN	NM_006142 NP_006133	promoter	promoter	192	NA	NA	NA	1	NA	+	1314	2810
chr14	100789624	100789625	0.529848	1.6	SLC25A47	NM_001350877 NM_207117 NP_001337806 NP_997000	promoter	promoter	54	NA	NA	NA	6	NA	+	7036	283600
chr1	180124071	180124072	0.241539	1.5	QSOX1	NM_001004128 NM_002826 NP_001004128 NP_002817	inside exon	inside	103	inside exon	0	1	12	inside transcription region	+	43201	5768
chr14	100789763	100789764	0.98271	1.5	SLC25A47	NM_001350877 NM_207117 NP_001337806 NP_997000	inside exon	inside	84	inside exon	0	1	6	5' UTR	+	7036	283600
chr17	76921829	76921830	0.12324	1.5	TIMP2	NM_003255 NP_003246	promoter	promoter	357	NA	NA	NA	5	NA	-	72413	7077
chr3	53290327	53290328	0.0897895	1.5	TKT	NM_001064 NM_001135055 NM_001135056 NM_001258028 NP_001055 NP_001128527 NP_001244957 NR_047579 NR_047580 XM_011534054 XM_011534055 XP_011532356 XP_011532357	promoter	promoter	197	NA	NA	NA	14	NA	-	30477	7086
chr1	27189270	27189271	0.637684	1.4	SFN	NM_006142 NP_006133	promoter	promoter	362	NA	NA	NA	1	NA	+	1314	2810
chr1	180123222	180123223	0.673417	1.3	QSOX1	NM_001004128 NM_002826 NP_001004128 NP_002817	promoter	promoter	745	NA	NA	NA	12	NA	+	43201	5768
chr1	27189349	27189350	0.782985	1.3	SFN	NM_006142 NP_006133	promoter	promoter	283	NA	NA	NA	1	NA	+	1314	2810
chr1	27189648	27189649	0.175149	1.2	SFN	NM_006142 NP_006133	inside exon	inside	15	inside exon	0	1	1	5' UTR	+	1314	2810
chr17	76921845	76921846	0.501949	1.2	TIMP2	NM_003255 NP_003246	promoter	promoter	373	NA	NA	NA	5	NA	-	72413	7077
chrX	108977252	108977253	0.831672	1.2	ACSL4	NM_001318509 NM_001318510 NM_004458 NM_022977 NP_001305438 NP_001305439 NP_004449 NP_075266 XM_005262109 XM_006724635 XM_011530888 XM_011530889 XM_024452351 XP_005262166 XP_006724698 XP_011529190 XP_011529191 XP_024308119	promoter	promoter	631	NA	NA	NA	13	NA	-	70181	2182
chr1	27189679	27189680	0.467187	1.1	SFN	NM_006142 NP_006133	inside exon	inside	46	inside exon	0	1	1	5' UTR	+	1314	2810
chr7	100881842	100881843	0.0526649	1.1	CLDN15	NM_001185080 NM_014343 NM_138429 NP_001172009 NP_055158	inside exon	inside	258	inside exon	0	1	6	5' UTR	-	6728	24146
chr4	88896634	88896635	0.163809	1	SPP1	NM_000582 NM_001040058 NM_001040060 NM_001251829 NM_001251830 NP_000573 NP_001035147 NP_001035149 NP_001238758 NP_001238759	promoter	promoter	167	NA	NA	NA	8	NA	+	7761	6696
chr10	60935663	60935664	0.620462	0.9	PHYHIPL	NM_001143774 NM_032439 NP_001137246 NP_115815 XM_011540275 XM_011540276 XM_017016782 XM_017016783 XP_011538577 XP_011538578 XP_016872271 XP_016872272	promoter	promoter	684	NA	NA	NA	6	NA	+	71186	84457
chr3	53290343	53290344	0.928681	0.9	TKT	NM_001064 NM_001135055 NM_001135056 NM_001258028 NP_001055 NP_001128527 NP_001244957 NR_047579 NR_047580 XM_011534054 XM_011534055 XP_011532356 XP_011532357	promoter	promoter	213	NA	NA	NA	14	NA	-	30477	7086
chr3	53290340	53290341	0.139099	0.8	TKT	NM_001064 NM_001135055 NM_001135056 NM_001258028 NP_001055 NP_001128527 NP_001244957 NR_047579 NR_047580 XM_011534054 XM_011534055 XP_011532356 XP_011532357	promoter	promoter	210	NA	NA	NA	14	NA	-	30477	7086
chr7	100881986	100881987	0.903573	0.7	CLDN15	NM_001185080 NM_014343 NM_138429 NP_001172009 NP_055158	inside exon	inside	114	inside exon	0	1	6	5' UTR	-	6728	24146
chr17	65990817	65990818	0.753255	0.6	C17orf58	NM_181655 NM_181656 NP_858041 NP_858042	promoter	promoter	1052	NA	NA	NA	3	NA	-	2548	284018
chr4	88896909	88896910	0.822761	0.6	SPP1	NM_000582 NM_001040058 NM_001040060 NM_001251829 NM_001251830 NP_000573 NP_001035147 NP_001035149 NP_001238758 NP_001238759	inside exon	inside	107	inside exon	0	1	8	5' UTR	+	7761	6696

## Sheet: epiHCC2
chr	start	end	score	g.index	name	annotation	description	region	distance	subregion	insideDistance	exonnumber	nexons	UTR	strand	geneL	Geneid
chr2	27665150	27665151	0.974981	3.1	NRBP1	NM_001321357 NM_001321358 NM_001321359 NM_001321361 NM_001321362 NM_001321363 NM_013392 NP_001308286 NP_001308287 NP_001308288 NP_001308290 NP_001308291 NP_001308292 NP_037524	downstream	downstream	6701	NA	NA	NA	11	NA	+	6675	29959
chr10	44880545	44880546	0.0720108	3	CXCL12	NM_000609 NM_001033886 NM_001178134 NM_001277990 NM_199168 NP_000600 NP_001029058 NP_001171605 NP_001264919 NP_954637 XR_001747171 XR_001747172 XR_001747173 XR_001747174	overlaps 5'	overlaps 5'	0	inside exon	0	1	4	5' UTR	-	8035	6387
chr2	27665139	27665140	0.547823	3	NRBP1	NM_001321357 NM_001321358 NM_001321359 NM_001321361 NM_001321362 NM_001321363 NM_013392 NP_001308286 NP_001308287 NP_001308288 NP_001308290 NP_001308291 NP_001308292 NP_037524	downstream	downstream	6690	NA	NA	NA	11	NA	+	6675	29959
chr2	27665141	27665142	0.195349	3	NRBP1	NM_001321357 NM_001321358 NM_001321359 NM_001321361 NM_001321362 NM_001321363 NM_013392 NP_001308286 NP_001308287 NP_001308288 NP_001308290 NP_001308291 NP_001308292 NP_037524	downstream	downstream	6692	NA	NA	NA	11	NA	+	6675	29959
chr3	123167522	123167523	0.172044	3	ADCY5	NM_001199642 NM_183357 NP_001186571 NP_899200 XM_005247077 XM_005247078 XM_006713483 XM_006713484 XM_011512359 XM_011512360 XM_011512361 XM_017005638 XM_017005639 XP_005247134 XP_005247135 XP_006713546 XP_006713547 XP_011510661 XP_011510662 XP_011510663 XP_016861127 XP_016861128	promoter	promoter	130	NA	NA	NA	21	NA	-	166249	111
chr12	66582805	66582806	0.250536	2.8	IRAK3	NM_001142523 NM_007199 NP_001135995 NP_009130	promoter	promoter	172	NA	NA	NA	11	NA	+	65416	11213
chr14	21494071	21494072	0.234423	2.8	NDRG2	NM_001282211 NM_001282212 NM_001282213 NM_001282214 NM_001282215 NM_001282216 NM_001320329 NM_001354558 NM_001354559 NM_001354560 NM_001354561 NM_001354562 NM_001354564 NM_001354565 NM_001354566 NM_001354567 NM_001354568 NM_001354569 NM_001354570 NM_016250 NM_201535 NM_201536 NM_201537 NM_201538 NM_201539 NM_201540 NM_201541 NP_001269140 NP_001269141 NP_001269142 NP_001269143 NP_001269144 NP_0012…	inside intron	inside	44959	inside intron	-2590	2	15	inside transcription region	-	54109	57447
chr17	8869136	8869137	0.350256	2.7	PIK3R5	NM_001142633 NM_001251851 NM_001251852 NM_001251853 NM_001251855 NM_014308 NP_001136105 NP_001238780 NP_001238781 NP_001238782 NP_001238784 NP_055123 XM_005256580 XP_005256637	promoter	promoter	107	NA	NA	NA	19	NA	-	86796	23533
chr2	166650805	166650806	0.297098	2.7	GALNT3	NM_004482 NP_004473 XM_005246449 XM_011510929 XM_017003770 XP_005246506 XP_011509231 XP_016859259 XR_002959253	inside intron	inside	363	inside intron	28	1	9	5' UTR	-	39727	2591
chr20	44540794	44540795	0.641736	2.6	PLTP	NM_001242920 NM_001242921 NM_006227 NM_182676 NP_001229849 NP_001229850 NP_006218 NP_872617	inside exon	inside	208	inside exon	0	1	14	5' UTR	-	13744	5360
chr3	101497980	101497981	0.414704	2.5	NXPE3	NM_001134456 NM_001348990 NM_001348991 NM_001348992 NM_001348993 NM_001348994 NM_001348995 NM_001348996 NM_001348997 NM_001348998 NM_145037 NP_001127928 NP_001335919 NP_001335920 NP_001335921 NP_001335922 NP_001335923 NP_001335924 NP_001335925 NP_001335926 NP_001335927 NP_659474 NR_145993	promoter	promoter	48	NA	NA	NA	8	NA	+	49046	91775
chr3	123167507	123167508	0.305859	2.5	ADCY5	NM_001199642 NM_183357 NP_001186571 NP_899200 XM_005247077 XM_005247078 XM_006713483 XM_006713484 XM_011512359 XM_011512360 XM_011512361 XM_017005638 XM_017005639 XP_005247134 XP_005247135 XP_006713546 XP_006713547 XP_011510661 XP_011510662 XP_011510663 XP_016861127 XP_016861128	promoter	promoter	115	NA	NA	NA	21	NA	-	166249	111
chr13	96204669	96204670	0.849665	2.4	CLDN10	NM_001160100 NM_006984 NM_182848 NP_001153572 NP_008915 NP_878268 XM_011521134 XM_017020843 XM_017020844 XM_024449432 XP_011519436 XP_016876332 XP_016876333 XP_024305200	inside intron	inside	118816	inside intron	7715	2	5	inside transcription region	+	146157	9071
chr3	101497982	101497983	0.922539	2.4	NXPE3	NM_001134456 NM_001348990 NM_001348991 NM_001348992 NM_001348993 NM_001348994 NM_001348995 NM_001348996 NM_001348997 NM_001348998 NM_145037 NP_001127928 NP_001335919 NP_001335920 NP_001335921 NP_001335922 NP_001335923 NP_001335924 NP_001335925 NP_001335926 NP_001335927 NP_659474 NR_145993	promoter	promoter	46	NA	NA	NA	8	NA	+	49046	91775
chr9	21031822	21031823	0.281297	2.4	HACD4	NM_001010915 NM_001321883 NM_001321903 NP_001010915 NP_001308812 NP_001308832 XM_011517876 XM_017014713 XM_017014714 XP_011516178 XP_016870202 XP_016870203 XR_001746293	promoter	promoter	187	NA	NA	NA	7	NA	-	25270	401494
chr10	21463485	21463486	0.747219	2.3	NEBL-AS1	NR_046283 NR_046284	inside exon	inside	254	inside exon	0	2	2	inside transcription region	+	621	100128511
chr12	6881624	6881625	0.216299	2.3	LAG3	NM_002286 NP_002277 XM_011520956 XP_011519258	promoter	promoter	45	NA	NA	NA	8	NA	+	5951	3902
chr12	6881629	6881630	0.475114	2.3	LAG3	NM_002286 NP_002277 XM_011520956 XP_011519258	promoter	promoter	40	NA	NA	NA	8	NA	+	5951	3902
chr17	8869155	8869156	0.930296	2.3	PIK3R5	NM_001142633 NM_001251851 NM_001251852 NM_001251853 NM_001251855 NM_014308 NP_001136105 NP_001238780 NP_001238781 NP_001238782 NP_001238784 NP_055123 XM_005256580 XP_005256637	promoter	promoter	126	NA	NA	NA	19	NA	-	86796	23533
chr6	391743	391744	0.0658508	2.3	IRF4	NM_001195286 NM_002460 NP_001182215 NP_002451 NR_036585 NR_046000 XM_006715090 XP_006715153	inside exon	inside	4	inside exon	0	1	9	5' UTR	+	19704	3662
chr7	50343869	50343870	0.509139	2.3	IKZF1	NM_001220765 NM_001220766 NM_001220767 NM_001220768 NM_001220769 NM_001220770 NM_001220771 NM_001220772 NM_001220773 NM_001220774 NM_001220775 NM_001220776 NM_001291837 NM_001291838 NM_001291839 NM_001291840 NM_001291841 NM_001291842 NM_001291843 NM_001291844 NM_001291845 NM_001291846 NM_001291847 NM_006060 NP_001207694 NP_001207696 NP_001207697 NP_001207699 NP_001207700 NP_001278766 NP_001278767…	promoter	promoter	508	NA	NA	NA	5	NA	+	128420	10320
chr9	95947146	95947147	0.286584	2.3	WNK2	NM_001282394 NM_006648 NP_001269323 NP_006639 XM_005252137 XM_005252140 XM_005252141 XM_005252144 XM_011518926 XM_011518927 XM_011518928 XM_011518929 XM_011518930 XM_011518931 XM_011518932 XM_011518935 XM_011518936 XM_011518937 XM_011518939 XM_011518940 XM_017015045 XM_017015046 XM_017015047 XM_017015048 XM_017015049 XM_017015050 XM_017015051 XM_017015052 XM_017015053 XM_017015054 XM_017015055 XP…	promoter	promoter	65	NA	NA	NA	29	NA	+	135642	65268
chr13	36920771	36920772	0.864644	2.2	SPART	NM_001142294 NM_001142295 NM_001142296 NM_015087 NP_001135766 NP_001135767 NP_001135768 NP_055902 XM_005266313 XM_005266314 XM_005266315 XM_005266317 XM_011535012 XM_024449334 XP_005266370 XP_005266371 XP_005266372 XP_005266374 XP_011533314 XP_024305102 XR_001749523	inside intron	inside	23545	inside intron	-10801	2	9	5' UTR	-	68542	23111
chr16	68482809	68482810	0.422262	2.1	SMPD3	NM_018667 NP_061137 XM_005256031 XM_005256032 XM_011523207 XM_011523208 XM_011523209 XM_011523210 XM_017023405 XM_017023406 XM_017023407 XM_017023408 XP_005256088 XP_005256089 XP_011521509 XP_011521510 XP_011521511 XP_011521512 XP_016878894 XP_016878895 XP_016878896 XP_016878897 XR_933371	promoter	promoter	400	NA	NA	NA	9	NA	-	90179	55512
chr7	158380884	158380885	0.137672	2.1	PTPRN2	NM_001308267 NM_001308268 NM_002847 NM_130842 NM_130843 NP_001295196 NP_001295197 NP_002838 NP_570857 NP_570858 XM_011516446 XM_011516447 XM_011516448 XM_011516449 XM_017012475 XM_017012476 XP_011514748 XP_011514749 XP_011514750 XP_011514751 XP_016867964 XP_016867965	promoter	promoter	402	NA	NA	NA	22	NA	-	1048732	5799
chr7	158380886	158380887	0.312061	2.1	PTPRN2	NM_001308267 NM_001308268 NM_002847 NM_130842 NM_130843 NP_001295196 NP_001295197 NP_002838 NP_570857 NP_570858 XM_011516446 XM_011516447 XM_011516448 XM_011516449 XM_017012475 XM_017012476 XP_011514748 XP_011514749 XP_011514750 XP_011514751 XP_016867964 XP_016867965	promoter	promoter	404	NA	NA	NA	22	NA	-	1048732	5799
chr7	45613676	45613677	0.930724	2.1	ADCY1	NM_001281768 NM_021116 NP_001268697 NP_066939 XM_005249584 XM_005249585 XP_005249641 XP_005249642	promoter	promoter	62	NA	NA	NA	10	NA	+	90532	107
chr7	99775532	99775533	0.410771	2.1	STAG3	NM_001282716 NM_001282717 NM_001282718 NM_012447 NP_001269645 NP_001269646 NP_001269647 NP_036579 XM_011515742 XM_017011683 XM_017011684 XM_017011685 XM_017011686 XM_017011687 XP_011514044 XP_016867172 XP_016867173 XP_016867174 XP_016867175 XP_016867176	promoter	promoter	5	NA	NA	NA	34	NA	+	36472	10734
chr1	119532352	119532353	0.540043	2	TBX15	NM_001330677 NM_152380 NP_001317606 NP_689593 XM_005271161 XM_011542052 XP_005271218 XP_011540354	promoter	promoter	173	NA	NA	NA	8	NA	-	106513	6913
chr12	57387318	57387319	0.693546	2	GPR182	NM_007264 NP_009195 XM_011537824 XM_011537825 XM_011537827 XP_011536126 XP_011536127 XP_011536129	promoter	promoter	1036	NA	NA	NA	2	NA	+	2114	11318
chr14	24640947	24640948	0.672872	2	REC8	NM_001048205 NM_005132 NP_001041670 NP_005123 XM_011537421 XM_017021841 XM_024449792 XM_024449793 XM_024449794 XM_024449795 XM_024449796 XP_011535723 XP_016877330 XP_024305560 XP_024305561 XP_024305562 XP_024305563 XP_024305564 XR_001750616 XR_001750618 XR_002957574 XR_002957575 XR_002957576 XR_002957577 XR_002957578 XR_002957579 XR_002957580	promoter	promoter	286	NA	NA	NA	19	NA	+	8229	9985
chr7	99775508	99775509	0.0418153	2	STAG3	NM_001282716 NM_001282717 NM_001282718 NM_012447 NP_001269645 NP_001269646 NP_001269647 NP_036579 XM_011515742 XM_017011683 XM_017011684 XM_017011685 XM_017011686 XM_017011687 XP_011514044 XP_016867172 XP_016867173 XP_016867174 XP_016867175 XP_016867176	promoter	promoter	29	NA	NA	NA	34	NA	+	36472	10734
chr7	99775521	99775522	0.434864	2	STAG3	NM_001282716 NM_001282717 NM_001282718 NM_012447 NP_001269645 NP_001269646 NP_001269647 NP_036579 XM_011515742 XM_017011683 XM_017011684 XM_017011685 XM_017011686 XM_017011687 XP_011514044 XP_016867172 XP_016867173 XP_016867174 XP_016867175 XP_016867176	promoter	promoter	16	NA	NA	NA	34	NA	+	36472	10734
chr12	6881590	6881591	0.34746	1.9	LAG3	NM_002286 NP_002277 XM_011520956 XP_011519258	promoter	promoter	79	NA	NA	NA	8	NA	+	5951	3902
chr2	207139445	207139446	0.378075	1.9	ZDBF2	NM_001285549 NM_020923 NP_001272478 NP_065974 XM_005246711 XM_005246712 XM_005246713 XM_011511532 XM_011511533 XM_011511534 XM_011511535 XM_017004573 XM_017004574 XM_017004575 XM_017004576 XP_005246768 XP_005246769 XP_005246770 XP_011509834 XP_011509835 XP_011509836 XP_011509837 XP_016860062 XP_016860063 XP_016860064 XP_016860065	promoter	promoter	77	NA	NA	NA	5	NA	+	39625	57683
chr2	31806234	31806235	0.857085	1.9	SRD5A2	NM_000348 NP_000339 XM_011533069 XM_011533072 XP_011531371 XP_011531374	promoter	promoter	194	NA	NA	NA	6	NA	-	56384	6716
chr5	110406506	110406507	0.498628	1.9	TSLP	NM_033035 NM_138551 NP_149024 NP_612561 NR_045089 XM_011543698 XP_011542000	inside exon	inside	728	inside exon	0	1	5	inside transcription region	+	7944	85480
chr7	117119611	117119612	0.395339	1.9	CFTR	NM_000492 NP_000483	promoter	promoter	405	NA	NA	NA	27	NA	+	188701	1080
chr8	98290229	98290230	0.711888	1.9	TSPYL5	NM_033512 NP_277047	promoter	promoter	53	NA	NA	NA	1	NA	-	4462	85453
chr1	25257058	25257059	0.596629	1.8	RUNX3	NM_001031680 NM_001320672 NM_004350 NP_001026850 NP_001307601 NP_004341 XM_005246024 XM_011542351 XP_005246081 XP_011540653	inside intron	inside	34553	inside intron	-714	3	3	inside transcription region	-	35534	864
chr12	6881595	6881596	0.792252	1.8	LAG3	NM_002286 NP_002277 XM_011520956 XP_011519258	promoter	promoter	74	NA	NA	NA	8	NA	+	5951	3902
chr12	6881601	6881602	0.190934	1.8	LAG3	NM_002286 NP_002277 XM_011520956 XP_011519258	promoter	promoter	68	NA	NA	NA	8	NA	+	5951	3902
chr2	232260305	232260306	0.982248	1.8	B3GNT7	NM_145236 NP_660279 XM_005246953 XP_005247010	promoter	promoter	29	NA	NA	NA	2	NA	+	5540	93010
chr6	391189	391190	0.397319	1.8	IRF4	NM_001195286 NM_002460 NP_001182215 NP_002451 NR_036585 NR_046000 XM_006715090 XP_006715153	promoter	promoter	549	NA	NA	NA	9	NA	+	19704	3662
chr7	50343361	50343362	0.327077	1.8	IKZF1	NM_001220765 NM_001220766 NM_001220767 NM_001220768 NM_001220769 NM_001220770 NM_001220771 NM_001220772 NM_001220773 NM_001220774 NM_001220775 NM_001220776 NM_001291837 NM_001291838 NM_001291839 NM_001291840 NM_001291841 NM_001291842 NM_001291843 NM_001291844 NM_001291845 NM_001291846 NM_001291847 NM_006060 NP_001207694 NP_001207696 NP_001207697 NP_001207699 NP_001207700 NP_001278766 NP_001278767…	promoter	promoter	1016	NA	NA	NA	5	NA	+	128420	10320
chr9	87283470	87283471	0.754788	1.8	NTRK2	NM_001007097 NM_001018064 NM_001018065 NM_001018066 NM_001291937 NM_006180 NP_001007098 NP_001018074 NP_001018075 NP_001018076 NP_001278866 NP_006171 XM_005252001 XM_005252003 XM_005252004 XM_005252006 XM_005252007 XM_011518718 XM_011518720 XM_017014751 XM_017014752 XM_017014753 XM_017014754 XM_017014755 XM_017014756 XM_017014757 XM_017014758 XM_017014759 XM_017014760 XM_017014761 XP_005252058 XP…	inside exon	inside	4	inside exon	0	1	20	5' UTR	+	355039	4915
chr1	183155116	183155117	0.163313	1.7	LAMC2	NM_005562 NM_018891 NP_005553 NP_061486 XM_017001273 XP_016856762	promoter	promoter	57	NA	NA	NA	23	NA	+	59088	3918
chr14	69726397	69726398	0.198163	1.7	GALNT16	NM_001168368 NM_020692 NP_001161840 NP_065743 XM_011537005 XM_011537006 XM_011537007 XM_017021498 XP_011535307 XP_011535308 XP_011535309 XP_016876987	promoter	promoter	283	NA	NA	NA	15	NA	+	94509	57452
chr2	207139431	207139432	0.624484	1.7	ZDBF2	NM_001285549 NM_020923 NP_001272478 NP_065974 XM_005246711 XM_005246712 XM_005246713 XM_011511532 XM_011511533 XM_011511534 XM_011511535 XM_017004573 XM_017004574 XM_017004575 XM_017004576 XP_005246768 XP_005246769 XP_005246770 XP_011509834 XP_011509835 XP_011509836 XP_011509837 XP_016860062 XP_016860063 XP_016860064 XP_016860065	promoter	promoter	91	NA	NA	NA	5	NA	+	39625	57683
chr19	46917061	46917062	0.480669	1.6	CCDC8	NM_032040 NP_114429	promoter	promoter	142	NA	NA	NA	1	NA	-	3333	83987
chr3	123167770	123167771	0.560714	1.6	ADCY5	NM_001199642 NM_183357 NP_001186571 NP_899200 XM_005247077 XM_005247078 XM_006713483 XM_006713484 XM_011512359 XM_011512360 XM_011512361 XM_017005638 XM_017005639 XP_005247134 XP_005247135 XP_006713546 XP_006713547 XP_011510661 XP_011510662 XP_011510663 XP_016861127 XP_016861128	promoter	promoter	378	NA	NA	NA	21	NA	-	166249	111
chr4	10459128	10459129	0.348015	1.6	ZNF518B	NM_053042 NP_444270 XM_005248193 XM_017008785 XM_017008786 XM_024454264 XM_024454265 XP_005248250 XP_016864274 XP_016864275 XP_024310032 XP_024310033	promoter	promoter	96	NA	NA	NA	3	NA	-	6521	85460
chr4	10459132	10459133	0.197893	1.6	ZNF518B	NM_053042 NP_444270 XM_005248193 XM_017008785 XM_017008786 XM_024454264 XM_024454265 XP_005248250 XP_016864274 XP_016864275 XP_024310032 XP_024310033	promoter	promoter	100	NA	NA	NA	3	NA	-	6521	85460
chr7	45613410	45613411	0.0659795	1.6	ADCY1	NM_001281768 NM_021116 NP_001268697 NP_066939 XM_005249584 XM_005249585 XP_005249641 XP_005249642	promoter	promoter	328	NA	NA	NA	10	NA	+	90532	107
chr1	183155154	183155155	0.842874	1.5	LAMC2	NM_005562 NM_018891 NP_005553 NP_061486 XM_017001273 XP_016856762	promoter	promoter	19	NA	NA	NA	23	NA	+	59088	3918
chr17	4981610	4981611	0.314301	1.5	ZFP3	NM_153018 NP_694563	promoter	promoter	143	NA	NA	NA	2	NA	+	17915	124961
chr20	44540813	44540814	0.684463	1.5	PLTP	NM_001242920 NM_001242921 NM_006227 NM_182676 NP_001229849 NP_001229850 NP_006218 NP_872617	inside exon	inside	189	inside exon	0	1	14	5' UTR	-	13744	5360
chr1	119532655	119532656	0.078098	1.4	TBX15	NM_001330677 NM_152380 NP_001317606 NP_689593 XM_005271161 XM_011542052 XP_005271218 XP_011540354	promoter	promoter	476	NA	NA	NA	8	NA	-	106513	6913
chr1	119532925	119532926	0.0738653	1.4	TBX15	NM_001330677 NM_152380 NP_001317606 NP_689593 XM_005271161 XM_011542052 XP_005271218 XP_011540354	promoter	promoter	746	NA	NA	NA	8	NA	-	106513	6913
chr1	47695475	47695476	0.303932	1.4	TAL1	NM_001287347 NM_001290403 NM_001290404 NM_001290405 NM_001290406 NM_003189 NP_001274276 NP_001277332 NP_001277333 NP_001277334 NP_001277335 NP_003180 XM_005271160 XM_017002187 XM_017002188 XM_017002189 XM_017002190 XM_017002191 XM_017002192 XM_017002193 XP_005271217 XP_016857676 XP_016857677 XP_016857678 XP_016857679 XP_016857680 XP_016857681 XP_016857682	inside intron	inside	2416	inside intron	2362	1	2	inside transcription region	-	8216	6886
chr16	68482715	68482716	0.880327	1.4	SMPD3	NM_018667 NP_061137 XM_005256031 XM_005256032 XM_011523207 XM_011523208 XM_011523209 XM_011523210 XM_017023405 XM_017023406 XM_017023407 XM_017023408 XP_005256088 XP_005256089 XP_011521509 XP_011521510 XP_011521511 XP_011521512 XP_016878894 XP_016878895 XP_016878896 XP_016878897 XR_933371	promoter	promoter	306	NA	NA	NA	9	NA	-	90179	55512
chr2	207139197	207139198	0.109527	1.4	ZDBF2	NM_001285549 NM_020923 NP_001272478 NP_065974 XM_005246711 XM_005246712 XM_005246713 XM_011511532 XM_011511533 XM_011511534 XM_011511535 XM_017004573 XM_017004574 XM_017004575 XM_017004576 XP_005246768 XP_005246769 XP_005246770 XP_011509834 XP_011509835 XP_011509836 XP_011509837 XP_016860062 XP_016860063 XP_016860064 XP_016860065	promoter	promoter	325	NA	NA	NA	5	NA	+	39625	57683
chr2	31806042	31806043	0.777597	1.4	SRD5A2	NM_000348 NP_000339 XM_011533069 XM_011533072 XP_011531371 XP_011531374	promoter	promoter	2	NA	NA	NA	6	NA	-	56384	6716
chr2	87036626	87036627	0.521056	1.4	RMND5A	NM_022780 NP_073617	inside intron	inside	89212	inside intron	-68433	2	11	5' UTR	+	1091354	64795
chr20	62367961	62367962	0.836704	1.4	ZGPAT	NM_001083113 NM_001195653 NM_001195654 NM_032527 NM_181484 NM_181485 NP_001076582 NP_001182582 NP_001182583 NP_115916 NP_852150	inside exon	inside	28056	inside exon	0	6	11	inside transcription region	+	30555	84619
chr5	101632310	101632311	0.668344	1.4	SLCO4C1	NM_180991 NP_851322 XM_011543370 XM_011543372 XP_011541672 XP_011541674	promoter	promoter	57	NA	NA	NA	13	NA	-	62561	353189
chr6	116691851	116691852	0.268589	1.4	DSE	NM_001080976 NM_001322937 NM_001322938 NM_001322939 NM_001322940 NM_001322941 NM_001322943 NM_001322944 NM_013352 NP_001074445 NP_001309866 NP_001309867 NP_001309868 NP_001309869 NP_001309870 NP_001309872 NP_001309873 NP_037484 NR_136520 NR_136521 NR_136522 NR_136523 NR_136524 XM_017010795 XM_017010796 XM_017010797 XP_016866284 XP_016866285 XP_016866286	inside intron	inside	863	inside intron	-760	1	6	inside transcription region	+	68454	29940
chr6	116691863	116691864	0.961563	1.4	DSE	NM_001080976 NM_001322937 NM_001322938 NM_001322939 NM_001322940 NM_001322941 NM_001322943 NM_001322944 NM_013352 NP_001074445 NP_001309866 NP_001309867 NP_001309868 NP_001309869 NP_001309870 NP_001309872 NP_001309873 NP_037484 NR_136520 NR_136521 NR_136522 NR_136523 NR_136524 XM_017010795 XM_017010796 XM_017010797 XP_016866284 XP_016866285 XP_016866286	inside intron	inside	875	inside intron	-772	1	6	inside transcription region	+	68454	29940
chr14	21494161	21494162	0.920534	1.3	NDRG2	NM_001282211 NM_001282212 NM_001282213 NM_001282214 NM_001282215 NM_001282216 NM_001320329 NM_001354558 NM_001354559 NM_001354560 NM_001354561 NM_001354562 NM_001354564 NM_001354565 NM_001354566 NM_001354567 NM_001354568 NM_001354569 NM_001354570 NM_016250 NM_201535 NM_201536 NM_201537 NM_201538 NM_201539 NM_201540 NM_201541 NP_001269140 NP_001269141 NP_001269142 NP_001269143 NP_001269144 NP_0012…	inside intron	inside	44869	inside intron	-2680	2	15	inside transcription region	-	54109	57447
chr20	44540827	44540828	0.321379	1.3	PLTP	NM_001242920 NM_001242921 NM_006227 NM_182676 NP_001229849 NP_001229850 NP_006218 NP_872617	inside exon	inside	175	inside exon	0	1	14	5' UTR	-	13744	5360
chr20	62367888	62367889	0.636331	1.3	ZGPAT	NM_001083113 NM_001195653 NM_001195654 NM_032527 NM_181484 NM_181485 NP_001076582 NP_001182582 NP_001182583 NP_115916 NP_852150	inside exon	inside	27983	inside exon	0	6	11	inside transcription region	+	30555	84619
chr20	62367893	62367894	0.84951	1.3	ZGPAT	NM_001083113 NM_001195653 NM_001195654 NM_032527 NM_181484 NM_181485 NP_001076582 NP_001182582 NP_001182583 NP_115916 NP_852150	inside exon	inside	27988	inside exon	0	6	11	inside transcription region	+	30555	84619
chr7	50343883	50343884	0.946569	1.3	IKZF1	NM_001220765 NM_001220766 NM_001220767 NM_001220768 NM_001220769 NM_001220770 NM_001220771 NM_001220772 NM_001220773 NM_001220774 NM_001220775 NM_001220776 NM_001291837 NM_001291838 NM_001291839 NM_001291840 NM_001291841 NM_001291842 NM_001291843 NM_001291844 NM_001291845 NM_001291846 NM_001291847 NM_006060 NP_001207694 NP_001207696 NP_001207697 NP_001207699 NP_001207700 NP_001278766 NP_001278767…	promoter	promoter	494	NA	NA	NA	5	NA	+	128420	10320
chr7	98246006	98246007	0.175787	1.3	NPTX2	NM_002523 NP_002514	promoter	promoter	590	NA	NA	NA	5	NA	+	12584	4885
chr1	119532736	119532737	0.560499	1.2	TBX15	NM_001330677 NM_152380 NP_001317606 NP_689593 XM_005271161 XM_011542052 XP_005271218 XP_011540354	promoter	promoter	557	NA	NA	NA	8	NA	-	106513	6913
chr1	67217853	67217854	0.529042	1.2	TCTEX1D1	NM_152665 NP_689878 XM_011540933 XM_017000566 XP_011539235 XP_016856055	promoter	promoter	286	NA	NA	NA	4	NA	+	26590	200132
chr20	62367884	62367885	0.881946	1.2	ZGPAT	NM_001083113 NM_001195653 NM_001195654 NM_032527 NM_181484 NM_181485 NP_001076582 NP_001182582 NP_001182583 NP_115916 NP_852150	inside exon	inside	27979	inside exon	0	6	11	inside transcription region	+	30555	84619
chr7	44143774	44143775	0.110001	1.2	AEBP1	NM_001129 NP_001120 XM_011515162 XP_011513464	promoter	promoter	185	NA	NA	NA	21	NA	+	10204	165
chr1	119532542	119532543	0.681062	1.1	TBX15	NM_001330677 NM_152380 NP_001317606 NP_689593 XM_005271161 XM_011542052 XP_005271218 XP_011540354	promoter	promoter	363	NA	NA	NA	8	NA	-	106513	6913
chr1	119532773	119532774	0.127481	1.1	TBX15	NM_001330677 NM_152380 NP_001317606 NP_689593 XM_005271161 XM_011542052 XP_005271218 XP_011540354	promoter	promoter	594	NA	NA	NA	8	NA	-	106513	6913
chr12	47474055	47474056	0.410149	1.1	PCED1B	NM_001281429 NM_138371 NP_001268358 NP_612380 XM_005269224 XM_011538978 XM_017020207 XM_017020208 XM_017020209 XM_017020210 XM_017020211 XM_017020212 XM_017020213 XM_017020214 XM_017020215 XM_017020216 XP_005269281 XP_011537280 XP_016875696 XP_016875697 XP_016875698 XP_016875699 XP_016875700 XP_016875701 XP_016875702 XP_016875703 XP_016875704 XP_016875705	inside intron	inside	669	inside intron	-546	1	4	5' UTR	+	157057	91523
chr3	164915196	164915197	0.90689	1.1	SLITRK3	NM_001318810 NM_001318811 NM_014926 NP_001305739 NP_001305740 NP_055741	promoter	promoter	727	NA	NA	NA	2	NA	-	9961	22865
chr4	16085702	16085703	0.276151	1.1	PROM1	NM_001145847 NM_001145848 NM_001145849 NM_001145850 NM_001145851 NM_001145852 NM_006017 NP_001139319 NP_001139320 NP_001139321 NP_001139322 NP_001139323 NP_001139324 NP_006008 XM_005248195 XM_005248196 XM_006713974 XM_011513890 XM_011513892 XM_011513893 XM_011513894 XM_011513895 XM_011513896 XM_011513897 XM_011513900 XM_011513902 XM_011513903 XM_017008799 XM_017008800 XM_017008802 XM_017008803 XM…	promoter	promoter	79	NA	NA	NA	27	NA	-	115774	8842
chr4	16085814	16085815	0.990348	1.1	PROM1	NM_001145847 NM_001145848 NM_001145849 NM_001145850 NM_001145851 NM_001145852 NM_006017 NP_001139319 NP_001139320 NP_001139321 NP_001139322 NP_001139323 NP_001139324 NP_006008 XM_005248195 XM_005248196 XM_006713974 XM_011513890 XM_011513892 XM_011513893 XM_011513894 XM_011513895 XM_011513896 XM_011513897 XM_011513900 XM_011513902 XM_011513903 XM_017008799 XM_017008800 XM_017008802 XM_017008803 XM…	promoter	promoter	191	NA	NA	NA	27	NA	-	115774	8842
chr7	117119938	117119939	0.52542	1.1	CFTR	NM_000492 NP_000483	promoter	promoter	78	NA	NA	NA	27	NA	+	188701	1080
chr7	117119963	117119964	0.178671	1.1	CFTR	NM_000492 NP_000483	promoter	promoter	53	NA	NA	NA	27	NA	+	188701	1080
chr7	98246001	98246002	0.482224	1.1	NPTX2	NM_002523 NP_002514	promoter	promoter	595	NA	NA	NA	5	NA	+	12584	4885
chr1	119532189	119532190	0.146526	1	TBX15	NM_001330677 NM_152380 NP_001317606 NP_689593 XM_005271161 XM_011542052 XP_005271218 XP_011540354	promoter	promoter	10	NA	NA	NA	8	NA	-	106513	6913
chr1	119532195	119532196	0.699278	1	TBX15	NM_001330677 NM_152380 NP_001317606 NP_689593 XM_005271161 XM_011542052 XP_005271218 XP_011540354	promoter	promoter	16	NA	NA	NA	8	NA	-	106513	6913
chr1	119532320	119532321	0.270469	1	TBX15	NM_001330677 NM_152380 NP_001317606 NP_689593 XM_005271161 XM_011542052 XP_005271218 XP_011540354	promoter	promoter	141	NA	NA	NA	8	NA	-	106513	6913
chr2	31806275	31806276	0.337096	0.9	SRD5A2	NM_000348 NP_000339 XM_011533069 XM_011533072 XP_011531371 XP_011531374	promoter	promoter	235	NA	NA	NA	6	NA	-	56384	6716
chr3	101497876	101497877	0.955695	0.9	NXPE3	NM_001134456 NM_001348990 NM_001348991 NM_001348992 NM_001348993 NM_001348994 NM_001348995 NM_001348996 NM_001348997 NM_001348998 NM_145037 NP_001127928 NP_001335919 NP_001335920 NP_001335921 NP_001335922 NP_001335923 NP_001335924 NP_001335925 NP_001335926 NP_001335927 NP_659474 NR_145993	promoter	promoter	152	NA	NA	NA	8	NA	+	49046	91775
chr4	83720626	83720627	0.579659	0.9	SCD5	NM_001037582 NM_024906 NP_001032671 NP_079182	promoter	promoter	616	NA	NA	NA	4	NA	-	104171	79966
chr4	83720629	83720630	0.458527	0.9	SCD5	NM_001037582 NM_024906 NP_001032671 NP_079182	promoter	promoter	619	NA	NA	NA	4	NA	-	104171	79966
chr7	117119601	117119602	0.320146	0.9	CFTR	NM_000492 NP_000483	promoter	promoter	415	NA	NA	NA	27	NA	+	188701	1080
chr16	71559579	71559580	0.22687	0.8	CHST4	NM_001166395 NM_005769 NP_001159867 NP_005760	promoter	promoter	443	NA	NA	NA	2	NA	+	12470	10164
chr17	53341243	53341244	0.0930259	0.8	HLF	NM_001330375 NM_002126 NP_001317304 NP_002117 XM_005257269 XM_011524705 XP_005257326 XP_011523007 XR_002957996	promoter	promoter	1077	NA	NA	NA	4	NA	+	60105	3131
chr6	131571435	131571436	0.389201	0.8	AKAP7	NM_004842 NM_016377 NM_138633 NP_004833 NP_057461 NP_619539 XM_005267228 XM_005267229 XM_006715614 XM_011536262 XM_017011506 XM_017011507 XM_017011508 XM_017011509 XM_017011510 XM_017011511 XM_024446589 XP_005267285 XP_005267286 XP_006715677 XP_011534564 XP_016866995 XP_016866996 XP_016866997 XP_016866998 XP_016866999 XP_016867000 XP_024302357 XR_001743754 XR_001743755 XR_002956317 XR_002956318 X…	inside exon	inside	136	inside exon	0	1	2	5' UTR	+	33376	9465
chr6	131894023	131894024	0.097091	0.8	ARG1	NM_000045 NM_001244438 NP_000036 NP_001231367 XM_011535801 XP_011534103	promoter	promoter	320	NA	NA	NA	8	NA	+	11128	383
chr6	29601491	29601492	0.586392	0.8	GABBR1	NM_001319053 NM_001470 NM_021903 NM_021904 NM_021905 NP_001305982 NP_001461 NP_068703 NP_068704 XM_005248982 XM_006715047 XM_011514453 XM_011514455 XM_024446392 XP_005249039 XP_006715110 XP_011512755 XP_011512757 XP_024302160 XR_001743302 XR_001743303	promoter	promoter	529	NA	NA	NA	23	NA	-	30957	2550
chr6	391208	391209	0.777125	0.8	IRF4	NM_001195286 NM_002460 NP_001182215 NP_002451 NR_036585 NR_046000 XM_006715090 XP_006715153	promoter	promoter	530	NA	NA	NA	9	NA	+	19704	3662
chr7	117119637	117119638	0.888089	0.8	CFTR	NM_000492 NP_000483	promoter	promoter	379	NA	NA	NA	27	NA	+	188701	1080
chr15	57883722	57883723	0.493204	0.7	GCOM1	NM_001018090 NM_001018091 NM_001018095 NM_001018096 NM_001018099 NM_001285900 NP_001018100 NP_001018101 NP_001272829 NR_104367 NR_104368 NR_104369 NR_104370 NR_104371	promoter	promoter	379	NA	NA	NA	15	NA	+	125653	145781
chr4	148652654	148652655	0.327624	0.7	ARHGAP10	NM_024605 NP_078881 XM_005263215 XM_017008602 XP_005263272 XP_016864091 XR_001741324	promoter	promoter	798	NA	NA	NA	23	NA	+	340474	79658
chr8	26372879	26372880	0.411455	0.7	DPYSL2	NM_001197293 NM_001244604 NM_001386 NP_001184222 NP_001231533 NP_001377	inside intron	inside	1170	inside intron	-683	1	14	inside transcription region	+	143984	1808
chr16	71559593	71559594	0.940362	0.6	CHST4	NM_001166395 NM_005769 NP_001159867 NP_005760	promoter	promoter	429	NA	NA	NA	2	NA	+	12470	10164
chr7	117119393	117119394	0.394717	0.5	CFTR	NM_000492 NP_000483	promoter	promoter	623	NA	NA	NA	27	NA	+	188701	1080
chr7	117119424	117119425	0.241058	0.5	CFTR	NM_000492 NP_000483	promoter	promoter	592	NA	NA	NA	27	NA	+	188701	1080
chr7	117119382	117119383	0.966874	0.3	CFTR	NM_000492 NP_000483	promoter	promoter	634	NA	NA	NA	27	NA	+	188701	1080
